# Supplementary material for: Multi-omics analysis of N6-methyladenosine reader IGF2BP3 as a promising biomarker in pan-cancer
Source: Front Immunol. 2023 Jan 25;14:1071675. doi: 10.3389/fimmu.2023.1071675 (PMC9905439; doi:10.3389/fimmu.2023.1071675)
Supplement: Supplementary file 1 [file DataSheet_1.zip]

Archive with 10 entries (10 files):
- Supplementary_Material/Supplementary Figure 1.tif
- Supplementary_Material/Supplementary Figure 2.tif
- Supplementary_Material/Supplementary Figure 3.tif
- Supplementary_Material/Supplementary Figure 4.tif
- Supplementary_Material/Supplementary Figure 5.tif
- Supplementary_Material/Supplementary Figure 6.tif
- Supplementary_Material/Supplementary Figure 7.tif
- Supplementary_Material/Supplementary Figure 8.tif
- Supplementary_Material/Supplementary Figures 9.tif
- Supplementary_Material/Supplementary tables.docx
